# Supplementary material for: Pharmacological profiling of zebrafish behavior using chemical and genetic classification of sleep-wake modifiers
Source: Front Pharmacol. 2015 Nov 3;6:257. doi: 10.3389/fphar.2015.00257 (PMC4630575; doi:10.3389/fphar.2015.00257)
Supplement: Supplementary file 1 [file Table_1.XLSX]

## Sheet: stat
Table S1 Statistical analysis of transition between rest and active states of zebrafish treated with sleep-wake modifiers
treatment	dpf	period	ANOVA F (DFn, DFd)	ANOVA P value	Dunnett multiple comparison vs control (P value)
ZPD	7-8	L1	F (3, 84) = 1.977	P = 0.1254
ZPD	7-8	D	F (3, 280) = 1.537	P < 0.0001	2.5uM (P<0.0001)
ZPD	7-8	L2	F (3, 308) = 16.25	P < 0.0001	2.5uM (P<0.0001), 5uM (P<0.0001)
ZPD	9-10	L1	F (3, 167) = 2.643	P < 0.0001	1.25uM (P<0.05), 5uM (P<0.0001)
ZPD	9-10	D	F (3, 566) = 10.16	P < 0.0001	1.25uM (P<0.0001), 2.5uM (P<0.001), 5uM (P<0.0001)
ZPD	9-10	L2	F (3, 623) = 13.9	P < 0.0001	1.25uM (P<0.01), 2.5uM (P<0.01), 5uM (P<0.0001)
TRZ	9-10	L1	F (3, 179) = 7.091	P = 0.0003	0.13uM (P<0.001), 0.25uM (P<0.001), 0.5uM (P<0.01)
TRZ	9-10	D	F (3, 606) = 1.245	P < 0.0001	0.13uM (P<0.0001), 0.25uM (P<0.0001), 0.5uM (P<0.0001)
TRZ	9-10	L2	F (3, 667) = 5.131	P = 0.0002	0.5uM (P<0.05)
TCS1102	9-10	L1	F (3, 173) = 1.371	P = 0.2812
TCS1102	9-10	D	F (3, 586) = 0.4972	P = 0.2093
TCS1102	9-10	L2	F (3, 645) = 1.26	P = 0.3003
hcrt-KO	9-10	L1	F (2, 120) = 3.800	P = 0.0273	hcrt-/- (p<0.05)
hcrt-KO	9-10	D	F (2, 407) = 2.651	P=0.3390
hcrt-KO	9-10	L2	F (2, 448) = 0.38	P=0.6124
MPD	9-10	L1	F (3, 182) = 2.105	P=0.1072
MPD	9-10	D	F (3, 620) = 1.790	P=0.3778
MPD	9-10	L2	F (3, 682) = 3.655	P=0.0124	5uM (P<0.05)
PML	9-10	L1	F (3, 149) = 1.518	P = 0.1904
PML	9-10	D	F (3, 506) = 2.164	P = 0.0273	n.s.
PML	9-10	L2	F (3, 557) = 12.18	P < 0.0001	25uM (P<0.0001), 50uM (P<0.05)
MDF	9-10	L1	F (3, 179) = 3.652	P < 0.0001	25uM (P<0.01), 100uM (P<0.01)
MDF	9-10	D	F (3, 606) = 1.822	P = 0.0044	n.s.
MDF	9-10	L2	F (3, 667) = 7.849	P < 0.0001	50uM (P<0.01)
n.s. ; not significant
