# Supplementary material for: Pharmacological profiling of zebrafish behavior using chemical and genetic classification of sleep-wake modifiers
Source: Front Pharmacol. 2015 Nov 3;6:257. doi: 10.3389/fphar.2015.00257 (PMC4630575; doi:10.3389/fphar.2015.00257)
Supplement: Supplementary file 2 [file Table_2.XLSX]

## Sheet: stat
Table S2 Statistical analysis examining the percentage in the rest state of zebrafish treated with sleep-wake modifiers
treatment	dpf	period	ANOVA F (DFn, DFd)	ANOVA P value	Dunnett multiple comparison vs control (P value)
ZPD	7-8	L1	F (3, 84) = 1.853	P = 0.1497
ZPD	7-8	D	F (3, 280) = 3.742	P < 0.0001	2.5uM (P<0.0001), 5uM (P<0.05)
ZPD	7-8	L2	F (3, 308) = 13.91	P < 0.0001	2.5uM (P<0.001), 5uM (P<0.0001)
ZPD	9-10	L1	F (3, 167) = 5.150	P < 0.0001	1.25uM (P<0.05), 5uM (P<0.0001)
ZPD	9-10	D	F (3, 566) = 10.64	P = 0.0012	1.25uM (P<0.01), 2.5uM (P<0.05), 5uM (P<0.001)
ZPD	9-10	L2	F (3, 623) = 13.4	P < 0.0001	1.25uM (P<0.01), 2.5uM (P<0.01), 5uM (P<0.0001)
TRZ	9-10	L1	F (3, 179) = 7.447	P = 0.0003	0.13uM (P<0.001), 0.25uM (P<0.001), 0.5uM (P<0.01)
TRZ	9-10	D	F (3, 606) = 6.087	P < 0.0001	0.13uM (P<0.0001), 0.25uM (P<0.0001), 0.5uM (P<0.0001)
TRZ	9-10	L2	F (3, 667) = 4.536	P = 0.0012	n.s.
TCS1102	9-10	L1	F (3, 173) = 1.034	P = 0.3936
TCS1102	9-10	D	F (3, 586) = 1.091	P = 0.4545
TCS1102	9-10	L2	F (3, 645) = 3.176	P = 0.0401	1.25nM (P<0.05)
hcrt-KO	9-10	L1	F (2, 120) = 3.713	P = 0.0547
hcrt-KO	9-10	D	F (2, 407) = 4.303	P=0.0209	hcrt-/- (p<0.05)
hcrt-KO	9-10	L2	F (2, 448) = 5.502	P=0.0011	hcrt+/- (p<0.01)
MPD	9-10	L1	F (3, 182) = 3.079	P=0.0288	1.25uM (P<0.05)
MPD	9-10	D	F (3, 616) = 4.777	P=0.0173	1.25uM (P<0.01)
MPD	9-10	L2	F (3, 678) = 6.936	P=0.0001	5uM (P<0.05)
PML	9-10	L1	F (3, 149) = 1.334	P = 0.2998
PML	9-10	D	F (3, 506) = 6.548	P < 0.0001	25uM (P<0.0001)
PML	9-10	L2	F (3, 557) = 11.25	P < 0.0001	25uM (P<0.0001), 50uM (P<0.001)
MDF	9-10	L1	F (3, 179) = 9.350	P < 0.0001	25uM (P<0.05), 100uM (P<0.001)
MDF	9-10	D	F (3, 606) = 5.403	P = 0.0011	100uM (P<0.01)
MDF	9-10	L2	F (3, 667) = 10.92	P < 0.0001	50uM (P<0.001)
n.s. ; not significant
