# Supplementary material for: Pharmacological profiling of zebrafish behavior using chemical and genetic classification of sleep-wake modifiers
Source: Front Pharmacol. 2015 Nov 3;6:257. doi: 10.3389/fphar.2015.00257 (PMC4630575; doi:10.3389/fphar.2015.00257)
Supplement: Supplementary file 3 [file Table_3.XLSX]

## Sheet: 1_ZPD
Table S3-1 Statistical analysis of DM, DZ, FZ and TA of zebrafish treated with ZPD
endpoint	mobility	period	ANOVA F (DFn, DFd)	ANOVA P value	Dunnett multiple comparison vs control (P value)
DM	high	L1	F (3, 53) = 3.601	P = 0.0192	5 uM (p<0.05)
DM	high	D	F (3, 53) = 1.380	P = 0.2590
DM	high	L2	F (3, 53) = 3.183	P = 0.0312	5 uM (p<0.05)
DZ	high	L1	F (3, 53) = 1.155	P = 0.3354
DZ	high	D	F (3, 53) = 1.149	P = 0.3377
DZ	high	L2	F (3, 53) = 2.845	P = 0.0463	n.s.
FZ	high	L1	F (3, 53) = 7.416	P = 0.0003	1.25 uM (p<0.05), 2.5 uM (p<0.01), 5 uM (p<0.0001)
FZ	high	D	F (3, 53) = 7.446	P = 0.0003	1.25 uM (p<0.05), 2.5 uM (p<0.001), 5 uM (p<0.001)
FZ	high	L2	F (3, 53) = 5.474	P = 0.0024	2.5 uM (p<0.01), 5 uM (p<0.01)
TA	high	L1	F (3, 53) = 1.369	P = 0.2623
TA	high	D	F (3, 53) = 1.272	P = 0.2933
TA	high	L2	F (3, 53) = 1.456	P = 0.2370
DM	medium	L1	F (3, 53) = 0.9275	P = 0.4340
DM	medium	D	F (3, 53) = 0.8678	P = 0.4636
DM	medium	L2	F (3, 53) = 3.832	P = 0.0148	1.25 uM (p<0.01), 5 uM (p<0.05)
DZ	medium	L1	F (3, 53) = 0.6447	P = 0.5897
DZ	medium	D	F (3, 53) = 1.521	P = 0.2197
DZ	medium	L2	F (3, 53) = 2.648	P = 0.0583
FZ	medium	L1	F (3, 53) = 12.38	P < 0.0001	1.25 uM (p<0.01), 2.5 uM (p<0.0001), 5 uM (p<0.0001)
FZ	medium	D	F (3, 53) = 8.035	P = 0.0002	1.25 uM (p<0.01), 2.5 uM (p<0.001), 5 uM (p<0.001)
FZ	medium	L2	F (3, 53) = 10.78	P < 0.0001	1.25 uM (p<0.001), 2.5 uM (p<0.0001), 5 uM (p<0.0001)
TA	medium	L1	F (3, 53) = 5.277	P = 0.0029	5 uM (p<0.05)
TA	medium	D	F (3, 53) = 2.525	P = 0.0674
TA	medium	L2	F (3, 53) = 3.394	P = 0.0244	n.s.
DM	low	L1	F (3, 53) = 5.835	P = 0.0016	2.5 uM (p<0.05), 5 uM (p<0.001)
DM	low	D	F (3, 53) = 0.5631	P = 0.6417
DM	low	L2	F (3, 53) = 3.738	P = 0.0164	2.5 uM (p<0.05), 5 uM (p<0.01)
DZ	low	L1	F (3, 53) = 0.5865	P = 0.6265
DZ	low	D	F (3, 53) = 0.1616	P = 0.9217
DZ	low	L2	F (3, 53) = 1.571	P = 0.2073
FZ	low	L1	F (3, 53) = 4.878	P = 0.0046	2.5 uM (p<0.05), 5 uM (p<0.01)
FZ	low	D	F (3, 52) = 1.262	P = 0.2971
FZ	low	L2	F (3, 53) = 2.203	P = 0.0985
TA	low	L1	F (3, 53) = 6.605	P = 0.0007	5 uM (p<0.001)
TA	low	D	F (3, 53) = 4.176	P = 0.0100	2.5 uM (p<0.01), 5 uM (p<0.01)
TA	low	L2	F (3, 53) = 4.942	P = 0.0042	5 uM (p<0.001)
n.s.; not significant

## Sheet: 2_TRZ
Table S3-2 Statistical analysis of DM, DZ, FZ and TA of zebrafish treated with TRZ
endpoint	mobility	period	ANOVA F (DFn, DFd)	ANOVA P value	Dunnett multiple comparison vs control (P value)
DM	high	L1	F (3, 57) = 3.099	P = 0.0338	0.5 uM (p<0.01)
DM	high	D	F (3, 56) = 6.135	P = 0.0011	0.125 uM (p<0.05), 0.25 uM (p<0.05), 0.5 uM (p<0.001)
DM	high	L2	F (3, 56) = 0.8536	P = 0.4706
DZ	high	L1	F (3, 57) = 2.452	P = 0.0726
DZ	high	D	F (3, 56) = 0.8702	P = 0.4620
DZ	high	L2	F (3, 56) = 2.522	P = 0.0670
FZ	high	L1	F (3, 57) = 2.326	P = 0.0843
FZ	high	D	F (3, 56) = 9.658	P < 0.0001	0.125 uM (p<0.001), 0.25 uM (p<0.001), 0.5 uM (p<0.0001)
FZ	high	L2	F (3, 56) = 1.338	P = 0.2711
TA	high	L1	F (3, 57) = 0.8096	P = 0.4938
TA	high	D	F (3, 56) = 0.8943	P = 0.4499
TA	high	L2	F (3, 56) = 0.9028	P = 0.4456
DM	medium	L1	F (3, 57) = 4.385	P = 0.0076	0.5 uM (p<0.01)
DM	medium	D	F (3, 56) = 3.572	P = 0.0195	0.5 uM (p<0.01)
DM	medium	L2	F (3, 57) = 3.632	P = 0.0181	n.s.
DZ	medium	L1	F (3, 57) = 1.751	P = 0.1668
DZ	medium	D	F (3, 56) = 0.4699	P = 0.7045
DZ	medium	L2	F (3, 57) = 1.417	P = 0.2472
FZ	medium	L1	F (3, 57) = 2.561	P = 0.0638
FZ	medium	D	F (3, 56) = 9.480	P < 0.0001	0.125 uM (p<0.001), 0.25 uM (p<0.001), 0.5 uM (p<0.0001)
FZ	medium	L2	F (3, 57) = 1.462	P = 0.2345
TA	medium	L1	F (3, 57) = 1.688	P = 0.1797
TA	medium	D	F (3, 56) = 1.470	P = 0.2324
TA	medium	L2	F (3, 57) = 1.120	P = 0.3484
DM	low	L1	F (3, 57) = 0.7193	P = 0.5446
DM	low	D	F (3, 57) = 0.7113	P = 0.5493
DM	low	L2	F (3, 57) = 0.5658	P = 0.6398
DZ	low	L1	F (3, 57) = 1.269	P = 0.2936
DZ	low	D	F (3, 57) = 0.4245	P = 0.7362
DZ	low	L2	F (3, 57) = 1.075	P = 0.3669
FZ	low	L1	F (3, 57) = 0.4779	P = 0.6989
FZ	low	D	F (3, 56) = 0.1755	P = 0.9125
FZ	low	L2	F (3, 57) = 1.525	P = 0.2178
TA	low	L1	F (3, 57) = 3.746	P = 0.0158	0.25 uM (p<0.05), 0.5 uM (p<0.01)
TA	low	D	F (3, 57) = 6.586	P = 0.0007	0.5 uM (p<0.001)
TA	low	L2	F (3, 57) = 0.8353	P = 0.4801
n.s.; not significant

## Sheet: 3_TCS
Table S3-3 Statistical analysis of DM, DZ, FZ and TA of zebrafish treated with TCS-1102
endpoint	mobility	period	ANOVA F (DFn, DFd)	ANOVA P value	Dunnett multiple comparison vs control (P value)
DM	high	L1	F (3, 55) = 1.015	P = 0.3930
DM	high	D	F (3, 55) = 0.4170	P = 0.7415
DM	high	L2	F (3, 55) = 2.401	P = 0.0775
DZ	high	L1	F (3, 55) = 0.5279	P = 0.6650
DZ	high	D	F (3, 55) = 2.859	P = 0.0452	n.s.
DZ	high	L2	F (3, 55) = 0.3243	P = 0.8078
FZ	high	L1	F (3, 55) = 0.5556	P = 0.6466
FZ	high	D	F (3, 55) = 1.136	P = 0.3427
FZ	high	L2	F (3, 55) = 0.6594	P = 0.5806
TA	high	L1	F (3, 55) = 0.6635	P = 0.5781
TA	high	D	F (3, 55) = 0.9452	P = 0.4252
TA	high	L2	F (3, 55) = 1.252	P = 0.2998
DM	medium	L1	F (3, 55) = 0.7373	P = 0.5343
DM	medium	D	F (3, 55) = 1.088	P = 0.3618
DM	medium	L2	F (3, 55) = 1.074	P = 0.3677
DZ	medium	L1	F (3, 55) = 0.4593	P = 0.7119
DZ	medium	D	F (3, 55) = 3.703	P = 0.0169	1.25 nM (p<0.05)
DZ	medium	L2	F (3, 55) = 0.2808	P = 0.8391
FZ	medium	L1	F (3, 55) = 0.01854	P = 0.9965
FZ	medium	D	F (3, 55) = 0.6082	P = 0.6125
FZ	medium	L2	F (3, 55) = 0.1420	P = 0.9344
TA	medium	L1	F (3, 55) = 0.4140	P = 0.7436
TA	medium	D	F (3, 55) = 2.167	P = 0.1023
TA	medium	L2	F (3, 55) = 0.9930	P = 0.4030
DM	low	L1	F (3, 55) = 0.7880	P = 0.5057
DM	low	D	F (3, 55) = 0.7995	P = 0.4995
DM	low	L2	F (3, 55) = 0.3303	P = 0.8035
DZ	low	L1	F (3, 55) = 0.1875	P = 0.9045
DZ	low	D	F (3, 55) = 2.558	P = 0.0644
DZ	low	L2	F (3, 55) = 0.2112	P = 0.8882
FZ	low	L1	F (3, 55) = 0.2002	P = 0.8958
FZ	low	D	F (3, 55) = 1.115	P = 0.3508
FZ	low	L2	F (3, 55) = 0.04278	P = 0.9881
TA	low	L1	F (3, 55) = 0.5569	P = 0.6457
TA	low	D	F (3, 55) = 0.9265	P = 0.4342
TA	low	L2	F (3, 55) = 1.834	P = 0.1517
n.s.; not significant

## Sheet: 4_hcrt-KO
Table S3-4 Statistical analysis of DM, DZ, FZ and TA of hcrt-KO zebrafish
endpoint	mobility	period	ANOVA F (DFn, DFd)	ANOVA P value	Dunnett multiple comparison vs control (P value)
DM	high	L1	F (2, 39) = 1.158	P = 0.3247
DM	high	D	F (2, 39) = 2.318	P = 0.1119
DM	high	L2	F (2, 39) = 1.524	P = 0.2304
DZ	high	L1	F (2, 39) = 0.8618	P = 0.4303
DZ	high	D	F (2, 39) = 1.050	P = 0.3595
DZ	high	L2	F (2, 39) = 1.154	P = 0.3258
FZ	high	L1	F (2, 39) = 1.994	P = 0.1498
FZ	high	D	F (2, 39) = 0.2332	P = 0.7931
FZ	high	L2	F (2, 39) = 0.3769	P = 0.6885
TA	high	L1	F (2, 39) = 0.3251	P = 0.7244
TA	high	D	F (2, 39) = 1.920	P = 0.1603
TA	high	L2	F (2, 39) = 1.638	P = 0.2074
DM	medium	L1	F (2, 39) = 0.7098	P = 0.4980
DM	medium	D	F (2, 39) = 1.042	P = 0.3625
DM	medium	L2	F (2, 39) = 0.1605	P = 0.8523
DZ	medium	L1	F (2, 39) = 0.2176	P = 0.8054
DZ	medium	D	F (2, 39) = 1.593	P = 0.2163
DZ	medium	L2	F (2, 39) = 0.5514	P = 0.5806
FZ	medium	L1	F (2, 39) = 1.913	P = 0.1612
FZ	medium	D	F (2, 39) = 0.2430	P = 0.7855
FZ	medium	L2	F (2, 39) = 0.6539	P = 0.5256
TA	medium	L1	F (2, 39) = 0.3025	P = 0.7407
TA	medium	D	F (2, 39) = 1.491	P = 0.2378
TA	medium	L2	F (2, 38) = 0.4221	P = 0.6587
DM	low	L1	F (2, 39) = 1.158	P = 0.3247
DM	low	D	F (2, 39) = 2.318	P = 0.1119
DM	low	L2	F (2, 39) = 1.524	P = 0.2304
DZ	low	L1	F (2, 39) = 0.8618	P = 0.4303
DZ	low	D	F (2, 39) = 1.050	P = 0.3595
DZ	low	L2	F (2, 39) = 1.154	P = 0.3258
FZ	low	L1	F (2, 39) = 1.994	P = 0.1498
FZ	low	D	F (2, 39) = 0.2332	P = 0.7931
FZ	low	L2	F (2, 39) = 0.3769	P = 0.6885
TA	low	L1	F (2, 39) = 0.3251	P = 0.7244
TA	low	D	F (2, 39) = 1.920	P = 0.1603
TA	low	L2	F (2, 39) = 1.638	P = 0.2074
n.s.; not significant

## Sheet: 5_MPD
Table S3-5 Statistical analysis of DM, DZ, FZ and TA of zebrafish treated with MPD
endpoint	mobility	period	ANOVA F (DFn, DFd)	ANOVA P value	Dunnett multiple comparison vs control (P value)
DM	high	L1	F (3, 58) = 2.781	P = 0.0490	5 uM (p<0.05)
DM	high	D	F (3, 58) = 0.1941	P = 0.9000
DM	high	L2	F (3, 58) = 2.213	P = 0.0962
DZ	high	L1	F (3, 58) = 0.5075	P = 0.6787
DZ	high	D	F (3, 58) = 0.8312	P = 0.4822
DZ	high	L2	F (3, 58) = 1.532	P = 0.2158
FZ	high	L1	F (3, 58) = 0.1708	P = 0.9157
FZ	high	D	F (3, 58) = 0.1993	P = 0.8964
FZ	high	L2	F (3, 58) = 0.4075	P = 0.7482
TA	high	L1	F (3, 58) = 0.2153	P = 0.8854
TA	high	D	F (3, 58) = 0.1524	P = 0.9278
TA	high	L2	F (3, 58) = 0.1483	P = 0.9304
DM	medium	L1	F (3, 58) = 4.410	P = 0.0073	5 uM (p<0.01)
DM	medium	D	F (3, 58) = 0.8882	P = 0.4527
DM	medium	L2	F (3, 58) = 2.150	P = 0.1038
DZ	medium	L1	F (3, 58) = 0.2002	P = 0.8958
DZ	medium	D	F (3, 58) = 0.8846	P = 0.4545
DZ	medium	L2	F (3, 58) = 2.325	P = 0.0842
FZ	medium	L1	F (3, 58) = 0.9275	P = 0.4333
FZ	medium	D	F (3, 58) = 0.04581	P = 0.9869
FZ	medium	L2	F (3, 58) = 0.2184	P = 0.8832
TA	medium	L1	F (3, 58) = 0.6320	P = 0.5973
TA	medium	D	F (3, 58) = 0.6981	P = 0.5570
TA	medium	L2	F (3, 58) = 0.07822	P = 0.9715
DM	low	L1	F (3, 58) = 0.04391	P = 0.9876
DM	low	D	F (3, 58) = 0.4562	P = 0.7140
DM	low	L2	F (3, 58) = 0.03433	P = 0.9914
DZ	low	L1	F (3, 58) = 0.3962	P = 0.7562
DZ	low	D	F (3, 58) = 0.6930	P = 0.5601
DZ	low	L2	F (3, 58) = 1.147	P = 0.3377
FZ	low	L1	F (3, 58) = 1.181	P = 0.3248
FZ	low	D	F (3, 58) = 0.7685	P = 0.5163
FZ	low	L2	F (3, 58) = 0.3022	P = 0.8237
TA	low	L1	F (3, 58) = 0.8423	P = 0.4763
TA	low	D	F (3, 58) = 0.04604	P = 0.9868
TA	low	L2	F (3, 58) = 0.2569	P = 0.8561
n.s.; not significant

## Sheet: 6_PML
Table S3-6 Statistical analysis of DM, DZ, FZ and TA of zebrafish treated with PML
endpoint	mobility	period	ANOVA F (DFn, DFd)	ANOVA P value	Dunnett multiple comparison vs control (P value)
DM	high	L1	F (3, 47) = 0.01066	P = 0.9985
DM	high	D	F (3, 47) = 3.089	P = 0.0360	n.s.
DM	high	L2	F (3, 47) = 0.8926	P = 0.4520
DZ	high	L1	F (3, 47) = 1.757	P = 0.1684
DZ	high	D	F (3, 47) = 3.599	P = 0.0202	50 uM (p<0.05), 100 uM (p<0.05)
DZ	high	L2	F (3, 47) = 4.915	P = 0.0047	50 uM (p<0.05), 100 uM (p<0.01)
FZ	high	L1	F (3, 47) = 1.620	P = 0.1973
FZ	high	D	F (3, 47) = 2.868	P = 0.0463	25 uM (p<0.05)
FZ	high	L2	F (3, 47) = 1.869	P = 0.1478
TA	high	L1	F (3, 47) = 0.5367	P = 0.6595
TA	high	D	F (3, 47) = 1.223	P = 0.3118
TA	high	L2	F (3, 47) = 1.391	P = 0.2573
DM	medium	L1	F (3, 47) = 1.276	P = 0.2934
DM	medium	D	F (3, 47) = 0.7191	P = 0.5456
DM	medium	L2	F (3, 47) = 1.123	P = 0.3495
DZ	medium	L1	F (3, 47) = 1.451	P = 0.2401
DZ	medium	D	F (3, 47) = 1.400	P = 0.2545
DZ	medium	L2	F (3, 47) = 4.290	P = 0.0093	100 uM (p<0.01)
FZ	medium	L1	F (3, 47) = 1.631	P = 0.1950
FZ	medium	D	F (3, 47) = 1.785	P = 0.1630
FZ	medium	L2	F (3, 47) = 1.813	P = 0.1576
TA	medium	L1	F (3, 47) = 1.179	P = 0.3280
TA	medium	D	F (3, 47) = 1.006	P = 0.3986
TA	medium	L2	F (3, 47) = 1.042	P = 0.3828
DM	low	L1	F (3, 47) = 0.5592	P = 0.6446
DM	low	D	F (3, 47) = 0.1661	P = 0.9187
DM	low	L2	F (3, 47) = 1.697	P = 0.1806
DZ	low	L1	F (3, 47) = 1.461	P = 0.2373
DZ	low	D	F (3, 47) = 1.636	P = 0.1938
DZ	low	L2	F (3, 47) = 4.874	P = 0.0049	50 uM (p<0.05), 100 uM (p<0.01)
FZ	low	L1	F (3, 47) = 1.022	P = 0.3913
FZ	low	D	F (3, 47) = 0.8683	P = 0.4642
FZ	low	L2	F (3, 47) = 0.9510	P = 0.4237
TA	low	L1	F (3, 47) = 0.2864	P = 0.8350
TA	low	D	F (3, 47) = 1.673	P = 0.1856
TA	low	L2	F (3, 47) = 2.189	P = 0.1018
n.s.; not significant

## Sheet: 7_MDF
Table S3-7 Statistical analysis of DM, DZ, FZ and TA of zebrafish treated with MDF
endpoint	mobility	period	ANOVA F (DFn, DFd)	ANOVA P value	Dunnett multiple comparison vs control (P value)
DM	high	L1	F (3, 57) = 1.643	P = 0.1897
DM	high	D	F (3, 57) = 0.2642	P = 0.8509
DM	high	L2	F (3, 57) = 0.7038	P = 0.5537
DZ	high	L1	F (3, 57) = 1.022	P = 0.3897
DZ	high	D	F (3, 57) = 1.161	P = 0.3327
DZ	high	L2	F (3, 57) = 1.180	P = 0.3253
FZ	high	L1	F (3, 57) = 0.5457	P = 0.6531
FZ	high	D	F (3, 57) = 1.200	P = 0.3179
FZ	high	L2	F (3, 57) = 1.770	P = 0.1631
TA	high	L1	F (3, 57) = 0.6157	P = 0.6076
TA	high	D	F (3, 57) = 0.1258	P = 0.9444
TA	high	L2	F (3, 57) = 1.405	P = 0.2507
DM	medium	L1	F (3, 57) = 0.6214	P = 0.6041
DM	medium	D	F (3, 57) = 1.637	P = 0.1909
DM	medium	L2	F (3, 57) = 0.3325	P = 0.8018
DZ	medium	L1	F (3, 57) = 1.297	P = 0.2843
DZ	medium	D	F (3, 57) = 1.528	P = 0.2171
DZ	medium	L2	F (3, 57) = 0.7312	P = 0.5377
FZ	medium	L1	F (3, 57) = 0.5306	P = 0.6631
FZ	medium	D	F (3, 57) = 1.407	P = 0.2500
FZ	medium	L2	F (3, 57) = 0.7636	P = 0.5191
TA	medium	L1	F (3, 57) = 0.1968	P = 0.8982
TA	medium	D	F (3, 57) = 1.731	P = 0.1709
TA	medium	L2	F (3, 57) = 1.166	P = 0.3306
DM	low	L1	F (3, 57) = 1.602	P = 0.1990
DM	low	D	F (3, 57) = 0.3193	P = 0.8114
DM	low	L2	F (3, 57) = 0.6516	P = 0.5852
DZ	low	L1	F (3, 57) = 0.7055	P = 0.5527
DZ	low	D	F (3, 57) = 1.848	P = 0.1488
DZ	low	L2	F (3, 57) = 0.9068	P = 0.4435
FZ	low	L1	F (3, 57) = 0.3661	P = 0.7777
FZ	low	D	F (3, 57) = 0.4459	P = 0.7212
FZ	low	L2	F (3, 57) = 0.6784	P = 0.5688
TA	low	L1	F (3, 57) = 1.001	P = 0.3990
TA	low	D	F (3, 57) = 1.207	P = 0.3153
TA	low	L2	F (3, 57) = 0.9571	P = 0.4193
n.s.; not significant
