# Supplementary material for: Pharmacological profiling of zebrafish behavior using chemical and genetic classification of sleep-wake modifiers
Source: Front Pharmacol. 2015 Nov 3;6:257. doi: 10.3389/fphar.2015.00257 (PMC4630575; doi:10.3389/fphar.2015.00257)
Supplement: Supplementary file 4 [file Table_4.XLSX]

## Sheet: 1_hypnotics
Table S4-1 Principle component analysis of the behavior of zebrafish treated with hypnotics
endpoint	PC1	PC2	PC3	num
H-DM-L1	0.0343077	-0.0679023	-0.0418304	1
H-DM-D	-0.0508201	-0.0754933	-0.0519382	2
H-DM-L2	0.16713	0.114813	0.14684	3
H-DZ-L1	0.136412	-0.0177677	0.158066	4
H-DZ-D	0.250035	0.0125651	0.0158385	5
H-DZ-L2	0.22105	-0.105055	0.214301	6
H-FZ-L1	-0.148838	0.0674737	0.0864325	7
H-FZ-D	-0.286688	-0.0935287	0.132707	8
H-FZ-L2	-0.150337	0.323191	0.0734155	9
H-TA-L1	-0.296116	-0.040839	0.0512537	10
H-TA-D	0.0974945	-0.0872922	0.163884	11
H-TA-L2	-0.184481	-0.0377121	0.105372	12
M-DM-L1	-0.0635381	-0.105159	0.084587	13
M-DM-D	-0.00369911	-0.123191	0.104333	14
M-DM-L2	0.0803041	0.0675143	0.37905	15
M-DZ-L1	0.0821185	-0.0282474	0.164756	16
M-DZ-D	0.254108	0.0181308	0.037907	17
M-DZ-L2	0.213483	-0.0760234	0.202431	18
M-FZ-L1	-0.211418	0.056829	0.136371	19
M-FZ-D	-0.22658	-0.0715679	0.139354	20
M-FZ-L2	-0.212504	0.114841	0.147974	21
M-TA-L1	0.0470754	-0.045896	0.387778	22
M-TA-D	0.265779	-0.0460165	0.147923	23
M-TA-L2	0.0117924	-0.200202	0.294617	24
L-DM-L1	-0.222379	0.01428	0.103147	25
L-DM-D	-0.043859	-0.10655	-0.0734651	26
L-DM-L2	-0.0833762	0.0260835	0.142888	27
L-DZ-L1	-0.0612437	-0.116709	0.148612	28
L-DZ-D	0.104669	0.0549701	-0.0605419	29
L-DZ-L2	0.081141	-0.246588	0.217565	30
L-FZ-L1	-0.0381075	0.267922	0.167243	31
L-FZ-D	-0.0442436	0.0454813	0.267583	32
L-FZ-L2	-0.163451	0.437911	0.10501	33
L-TA-L1	0.0613279	0.0584635	0.118767	34
L-TA-D	0.176728	0.00996609	-0.0848155	35
L-TA-L2	0.00759363	-0.136507	-0.172358	36
Rest-L1	0.172173	0.435696	0.0221449	37
Rest-D	0.118101	0.20203	0.0195957	38
Rest-L2	-0.0134842	-0.132882	0.0145639	39
Trans-L1	0.12341	0.296637	0.0437266	40
Trans-D	0.176326	0.0984298	-0.0846404	41
Transt-L2	0.0607162	-0.097727	-0.0148395	42

## Sheet: 2_psycostimulants
Table S4-2 PCA of the behavior of zebrafish treated with psychostimulants
endpoint	PC1	PC2	PC3	num
H-DM-L1	-0.104924	-0.521194	0.0769764	1
H-DM-D	0.104357	-0.132414	-0.129351	2
H-DM-L2	0.00143521	-0.156247	-0.0269129	3
H-DZ-L1	-0.0916409	-0.0900905	-0.0650087	4
H-DZ-D	-0.0770394	-0.0286554	-0.2557	5
H-DZ-L2	-0.0910993	-0.00892437	-0.134744	6
H-FZ-L1	0.166586	0.0472183	-0.0858476	7
H-FZ-D	0.604159	-0.13335	-0.122953	8
H-FZ-L2	0.209802	0.0703843	0.115153	9
H-TA-L1	-0.116106	-0.021483	-0.0741042	10
H-TA-D	-0.105358	-0.0444913	-0.00452077	11
H-TA-L2	-0.172549	0.0621025	-0.0969802	12
M-DM-L1	-0.106432	-0.51767	0.0079489	13
M-DM-D	0.0333704	-0.129614	-0.167142	14
M-DM-L2	-0.0559197	-0.189268	-0.0311837	15
M-DZ-L1	-0.0736052	-0.0482054	-0.11608	16
M-DZ-D	-0.0299877	-0.00202869	-0.272439	17
M-DZ-L2	-0.0726154	0.108697	-0.161014	18
M-FZ-L1	0.183547	0.0755607	-0.255034	19
M-FZ-D	0.292623	-0.0374852	0.0433654	20
M-FZ-L2	0.314804	0.0156287	0.031653	21
M-TA-L1	0.0128589	-0.0232511	-0.0763286	22
M-TA-D	-0.0344291	-0.11661	-0.17786	23
M-TA-L2	-0.0954476	0.137199	-0.156962	24
L-DM-L1	-0.0521117	0.0195589	-0.206201	25
L-DM-D	0.00166423	-0.00602273	-0.0934302	26
L-DM-L2	-0.0194694	0.0555617	-0.189915	27
L-DZ-L1	-0.108273	-0.026758	-0.0843648	28
L-DZ-D	-0.0590319	-0.132959	-0.290647	29
L-DZ-L2	-0.127692	0.0153645	-0.146779	30
L-FZ-L1	0.139379	0.151089	-0.197546	31
L-FZ-D	0.136215	0.12294	0.12206	32
L-FZ-L2	0.14397	0.152097	0.00645132	33
L-TA-L1	-0.0644053	0.299815	-0.0724358	34
L-TA-D	-0.160447	0.0924185	-0.0824609	35
L-TA-L2	-0.225807	0.272224	-0.12209	36
Rest-L1	-0.108335	0.000756555	0.36789	37
Rest-D	-0.108077	0.0451441	0.152705	38
Rest-L2	-0.0482553	0.062951	0.150438	39
Trans-L1	-0.0734093	0.0830844	0.263851	40
Trans-D	-0.0275399	0.0174121	0.0270583	41
Transt-L2	-0.0469681	0.0458908	0.18044	42
