# Supplementary material for: Pharmacological profiling of zebrafish behavior using chemical and genetic classification of sleep-wake modifiers
Source: Front Pharmacol. 2015 Nov 3;6:257. doi: 10.3389/fphar.2015.00257 (PMC4630575; doi:10.3389/fphar.2015.00257)
Supplement: Supplementary file 5 [file Table_5.XLSX]

## Sheet: Sheet1
Table S5 Correlation coefficient of the behavioral endpoints of zebrafish
endpoint	H-DM-L1	H-DM-D	H-DM-L2	H-DZ-L1	H-DZ-D	H-DZ-L2	H-FZ-L1	H-FZ-D	H-FZ-L2	H-TA-L1	H-TA-D	H-TA-L2	M-DM-L1	M-DM-D	M-DM-L2	M-DZ-L1	M-DZ-D	M-DZ-L2	M-FZ-L1	M-FZ-D	M-FZ-L2	M-TA-L1	M-TA-D	M-TA-L2	L-DM-L1	L-DM-D	L-DM-L2	L-DZ-L1	L-DZ-D	L-DZ-L2	L-FZ-L1	L-FZ-D	L-FZ-L2	L-TA-L1	L-TA-D	L-TA-L2	Rest-L1	Rest-D	Rest-L2	Trans-L1	Trans-D	Transt-L2	num
H-DM-L1	1	0.550006	0.647164	-0.0593713	-0.0533789	-0.295952	0.272241	0.182107	0.191654	0.109623	0.0953797	0.112666	0.958996	0.650419	0.655751	-0.0220315	0.133273	-0.429029	0.211484	0.213502	0.198295	-0.0694039	0.30253	0.0709701	0.148931	0.188351	0.249762	0.00712476	0.208411	-0.21705	-0.142098	-0.353861	-0.158394	-0.7965	-0.295797	-0.389899	-0.247406	-0.189671	-0.458196	-0.392874	-0.062781	-0.393655	1
H-DM-D	0.550006	1	0.529761	-0.681848	-0.343469	-0.601115	0.819273	0.823489	0.588804	0.0617424	-0.460423	-0.125978	0.602854	0.762129	0.449137	-0.577439	-0.032045	-0.609566	0.811397	0.811385	0.731616	-0.101894	-0.0887266	0.0482082	0.32097	0.42886	0.611854	-0.371595	-0.0886811	-0.434125	0.420253	0.113459	0.246721	-0.795174	-0.752129	-0.612996	-0.651573	-0.765949	-0.618441	-0.704157	-0.367608	-0.655878	2
H-DM-L2	0.647164	0.529761	1	-0.110045	0.0490996	-0.261465	0.523028	0.34623	0.546418	-0.300138	-0.107055	-0.186171	0.601589	0.526983	0.877255	-0.0318794	0.484026	-0.274471	0.445593	0.323041	0.444142	0.189923	0.433415	0.134105	-0.0429584	-0.0804254	0.470705	-0.294799	0.125521	-0.377817	0.421006	0.0729312	0.239571	-0.534089	-0.331786	-0.597181	-0.0863213	0.0316191	-0.765551	-0.167522	0.294853	-0.591162	3
H-DZ-L1	-0.0593713	-0.681848	-0.110045	1	0.670747	0.806758	-0.802774	-0.70092	-0.722488	-0.180282	0.689439	0.0578666	-0.110661	-0.20048	0.030321	0.940818	0.478718	0.730521	-0.777825	-0.757623	-0.753696	0.398161	0.637789	0.176558	-0.430442	-0.403443	-0.505939	0.575147	0.503867	0.647996	-0.559378	-0.34552	-0.590896	0.446039	0.664232	0.376103	0.446657	0.565147	0.391304	0.485474	0.383724	0.507077	4
H-DZ-D	-0.0533789	-0.343469	0.0490996	0.670747	1	0.76106	-0.591101	-0.596429	-0.615694	-0.486613	0.665206	-0.171217	-0.189617	-0.107027	-0.0146985	0.577684	0.78816	0.799671	-0.55282	-0.695924	-0.671141	0.197955	0.774516	0.0789114	-0.414798	-0.175953	-0.289942	0.06173	0.767456	0.524868	-0.221899	-0.450028	-0.420438	0.400137	0.744821	0.417604	0.405346	0.431775	0.225319	0.342802	0.64756	0.391771	5
H-DZ-L2	-0.295952	-0.601115	-0.261465	0.806758	0.76106	1	-0.802902	-0.691016	-0.836927	-0.318374	0.756967	-0.17538	-0.31995	-0.320134	-0.177055	0.676728	0.400363	0.956803	-0.758691	-0.752951	-0.816357	0.530185	0.521025	0.156869	-0.411513	-0.0936644	-0.462111	0.340246	0.435727	0.86842	-0.465936	-0.262929	-0.612047	0.693238	0.789841	0.499528	0.364888	0.396536	0.658278	0.364226	0.425353	0.721797	6
H-FZ-L1	0.272241	0.819273	0.523028	-0.802774	-0.591101	-0.802902	1	0.872423	0.907471	0.124315	-0.658361	-0.0189974	0.356452	0.575651	0.452899	-0.626757	-0.146748	-0.717274	0.983048	0.907822	0.952506	-0.0608891	-0.291804	0.0948043	0.470201	0.237864	0.751533	-0.427771	-0.349205	-0.675674	0.748779	0.481943	0.655055	-0.623186	-0.838681	-0.664033	-0.537107	-0.57309	-0.754318	-0.547587	-0.407291	-0.826252	7
H-FZ-D	0.182107	0.823489	0.34623	-0.70092	-0.596429	-0.691016	0.872423	1	0.756221	0.00581944	-0.697573	-0.233645	0.266334	0.591745	0.278203	-0.578353	-0.216769	-0.66688	0.858589	0.976516	0.924122	-0.0226596	-0.272583	-0.0521079	0.215924	0.181744	0.465942	-0.392763	-0.385437	-0.587764	0.570251	0.541573	0.475165	-0.653404	-0.923256	-0.777587	-0.58829	-0.743157	-0.600225	-0.54683	-0.49249	-0.666565	8
H-FZ-L2	0.191654	0.588804	0.546418	-0.722488	-0.615694	-0.836927	0.907471	0.756221	1	0.0118761	-0.70503	-0.0986941	0.220307	0.31886	0.414005	-0.587128	-0.161756	-0.757947	0.852861	0.787034	0.932264	-0.135401	-0.312609	-0.141526	0.324816	-0.0155666	0.566141	-0.530485	-0.387174	-0.865788	0.809008	0.566279	0.828818	-0.533657	-0.760292	-0.732861	-0.233677	-0.245668	-0.800053	-0.263627	-0.189489	-0.814558	9
H-TA-L1	0.109623	0.0617424	-0.300138	-0.180282	-0.486613	-0.318374	0.124315	0.00581944	0.0118761	1	-0.12535	0.829092	0.29801	0.0826119	0.0508602	-0.0395269	-0.580982	-0.38015	0.212593	0.132379	0.0449967	-0.143459	-0.576849	0.264819	0.744483	0.167889	0.43346	0.611944	-0.179676	0.0677089	-0.137215	-0.180207	0.0328889	-0.132846	-0.277308	0.229039	-0.254716	-0.24457	0.0742215	-0.187376	-0.699652	-0.155273	10
H-TA-D	0.0953798	-0.460423	-0.107055	0.689439	0.665206	0.756967	-0.658361	-0.697573	-0.70503	-0.12535	1	0.173674	0.0267123	-0.0252305	0.052811	0.652606	0.363353	0.715535	-0.625301	-0.657519	-0.693214	0.484597	0.625721	0.34266	-0.119697	0.0454868	-0.286755	0.400761	0.345226	0.683724	-0.477083	-0.248108	-0.583097	0.379187	0.705575	0.484455	0.212142	0.34561	0.539881	0.11808	0.32459	0.566001	11
H-TA-L2	0.112666	-0.125978	-0.186171	0.0578666	-0.171217	-0.17538	-0.0189974	-0.233645	-0.0986941	0.829092	0.173674	1	0.22234	0.110226	0.169294	0.235749	-0.212605	-0.163039	0.0631326	-0.098142	-0.128329	-0.105172	-0.194266	0.558637	0.608588	-0.0498102	0.428598	0.698422	-0.099175	0.13003	-0.184198	-0.217231	-0.0634869	-0.0134437	-0.0273498	0.465061	-0.13842	-0.00275842	0.0342455	-0.0430167	-0.461245	-0.111531	12
M-DM-L1	0.958996	0.602854	0.601589	-0.110661	-0.189617	-0.31995	0.356452	0.266334	0.220307	0.29801	0.0267123	0.22234	1	0.699685	0.70205	-0.0395774	-0.00697036	-0.461929	0.320036	0.315434	0.26368	0.0439165	0.162054	0.191069	0.321422	0.245718	0.407108	0.129846	0.11731	-0.139353	-0.104193	-0.285607	-0.1259	-0.77356	-0.407752	-0.399107	-0.362152	-0.319752	-0.442727	-0.471085	-0.278754	-0.449409	13
M-DM-D	0.650419	0.762129	0.526983	-0.20048	-0.107026	-0.320134	0.575651	0.591745	0.31886	0.0826119	-0.0252305	0.110226	0.699685	1	0.583573	0.00585983	0.255976	-0.331752	0.600459	0.593862	0.521241	0.228527	0.357055	0.44397	0.334115	0.378524	0.518408	0.0657292	0.0897358	-0.150359	0.171395	0.0750738	-0.0699619	-0.727413	-0.535053	-0.459164	-0.743952	-0.682501	-0.546461	-0.767689	-0.400199	-0.597126	14
M-DM-L2	0.655751	0.449137	0.877255	0.030321	-0.0146985	-0.177055	0.452899	0.278203	0.414005	0.0508602	0.052811	0.169294	0.70205	0.583573	1	0.155395	0.32289	-0.219497	0.417556	0.310178	0.358387	0.382764	0.366241	0.394813	0.164	-0.167808	0.603633	0.0915096	0.0577814	-0.148151	0.292577	0.0924849	0.148933	-0.485058	-0.385087	-0.4827	-0.105011	-0.0120053	-0.606099	-0.134142	0.00209146	-0.510587	15
M-DZ-L1	-0.0220315	-0.577439	-0.0318794	0.940818	0.577684	0.676728	-0.626757	-0.578353	-0.587128	-0.0395269	0.652606	0.235749	-0.0395774	0.00585983	0.155395	1	0.530777	0.629375	-0.572169	-0.614383	-0.590675	0.461928	0.656516	0.37282	-0.224235	-0.314094	-0.292362	0.698135	0.474866	0.579925	-0.437489	-0.259451	-0.529118	0.35221	0.535187	0.33418	0.233826	0.440797	0.229738	0.300858	0.251579	0.303015	16
M-DZ-D	0.133273	-0.032045	0.484026	0.478718	0.78816	0.400363	-0.146748	-0.216769	-0.161756	-0.580982	0.363353	-0.212605	-0.00697036	0.255976	0.32289	0.530777	1	0.485451	-0.136875	-0.327799	-0.220327	0.190945	0.880015	0.239515	-0.378018	-0.154768	-0.008155	-0.0362723	0.658956	0.160035	0.074469	-0.255327	-0.231268	0.0606552	0.393727	0.0669644	0.110284	0.285538	-0.297321	0.0928069	0.636547	-0.0748956	17
M-DZ-L2	-0.429029	-0.609566	-0.274471	0.730521	0.799671	0.956803	-0.717274	-0.66688	-0.757948	-0.38015	0.715535	-0.163039	-0.461929	-0.331752	-0.219497	0.629375	0.485451	1	-0.665602	-0.722588	-0.752962	0.499706	0.532225	0.239899	-0.377771	-0.118403	-0.375606	0.251757	0.431835	0.818321	-0.317696	-0.174323	-0.493399	0.766379	0.80644	0.560143	0.364164	0.40703	0.608458	0.377481	0.438266	0.672951	18
M-FZ-L1	0.211484	0.811397	0.445593	-0.777825	-0.55282	-0.758691	0.983048	0.858589	0.852861	0.212593	-0.625301	0.0631326	0.320036	0.600459	0.417556	-0.572169	-0.136875	-0.665602	1	0.892058	0.922342	-0.0213817	-0.298937	0.150016	0.567071	0.287602	0.804621	-0.337528	-0.287465	-0.601178	0.760809	0.462431	0.63906	-0.569816	-0.81601	-0.59638	-0.588463	-0.625857	-0.720605	-0.586771	-0.470646	-0.829875	19
M-FZ-D	0.213502	0.811385	0.323041	-0.757623	-0.695924	-0.752951	0.907822	0.976516	0.787034	0.132379	-0.657519	-0.098142	0.315434	0.593862	0.310178	-0.614383	-0.327799	-0.722588	0.892058	1	0.946455	-0.0147198	-0.355265	0.028473	0.337247	0.217552	0.537756	-0.336456	-0.490873	-0.592183	0.560781	0.579503	0.501084	-0.665826	-0.949625	-0.735573	-0.611165	-0.742977	-0.559476	-0.578819	-0.580732	-0.658317	20
M-FZ-L2	0.198295	0.731616	0.444142	-0.753696	-0.671141	-0.816357	0.952506	0.924122	0.932264	0.0449967	-0.693214	-0.128329	0.26368	0.521241	0.358387	-0.590675	-0.220327	-0.752962	0.922342	0.946455	1	-0.0377637	-0.30392	-0.0472348	0.354193	0.14441	0.558594	-0.450938	-0.436451	-0.759868	0.729623	0.631717	0.686591	-0.625925	-0.886636	-0.785987	-0.489461	-0.547239	-0.719662	-0.491522	-0.408659	-0.788978	21
M-TA-L1	-0.0694039	-0.101894	0.189923	0.398161	0.197955	0.530185	-0.0608891	-0.0226596	-0.135401	-0.143459	0.484597	-0.105172	0.0439165	0.228527	0.382764	0.461928	0.190945	0.499706	-0.0213817	-0.0147198	-0.0377637	1	0.394853	0.434488	0.0837474	0.0611027	0.149335	0.240581	-0.0127083	0.489485	0.129463	0.441409	-0.0977871	0.307658	0.110434	-0.157779	-0.101415	-0.0243923	0.148301	-0.111163	-0.0340994	0.076488	22
M-TA-D	0.30253	-0.0887266	0.433415	0.637789	0.774516	0.521025	-0.291804	-0.272583	-0.312609	-0.576849	0.625721	-0.194266	0.162054	0.357055	0.366241	0.656516	0.880015	0.532225	-0.298937	-0.355265	-0.30392	0.394853	1	0.286182	-0.406226	-0.148419	-0.174028	0.0752151	0.567646	0.284773	-0.146226	-0.185439	-0.400528	-0.000425573	0.414434	0.0153407	0.0883703	0.241423	-0.126849	0.0322189	0.523602	0.0575442	23
M-TA-L2	0.0709701	0.0482082	0.134105	0.176558	0.0789114	0.156869	0.0948043	-0.0521079	-0.141526	0.264819	0.34266	0.558637	0.191069	0.44397	0.394813	0.37282	0.239515	0.239899	0.150016	0.028473	-0.0472348	0.434488	0.286182	1	0.297766	0.110724	0.502954	0.552124	-0.143717	0.436365	-0.102971	0.049523	-0.305392	0.0851007	0.0185646	0.34075	-0.446973	-0.22243	0.0028171	-0.304157	-0.32437	-0.0696954	24
L-DM-L1	0.148931	0.32097	-0.0429584	-0.430442	-0.414798	-0.411513	0.470201	0.215924	0.324816	0.744483	-0.119697	0.608588	0.321422	0.334115	0.164	-0.224235	-0.378018	-0.377771	0.567071	0.337247	0.354193	0.0837474	-0.406226	0.297766	1	0.479431	0.717713	0.189535	-0.0976486	-0.13019	0.364562	0.104852	0.38015	-0.164602	-0.300894	0.0090028	-0.457735	-0.394625	-0.223707	-0.516123	-0.618822	-0.511914	25
L-DM-D	0.188351	0.42886	-0.0804254	-0.403443	-0.175953	-0.0936644	0.237864	0.181744	-0.0155666	0.167889	0.0454868	-0.0498102	0.245718	0.378524	-0.167808	-0.314094	-0.154768	-0.118403	0.287602	0.217552	0.14441	0.0611027	-0.148419	0.110724	0.479431	1	0.233196	-0.090012	-0.0132303	0.111313	-0.0011504	-0.109853	-0.191054	-0.168949	-0.0308148	0.042177	-0.724691	-0.602529	0.0701383	-0.843506	-0.240779	-0.116057	26
L-DM-L2	0.249762	0.611854	0.470705	-0.505939	-0.289942	-0.462111	0.751533	0.465942	0.566141	0.43346	-0.286755	0.428598	0.407108	0.518408	0.603633	-0.292362	-0.008155	-0.375606	0.804621	0.537756	0.558594	0.149335	-0.174028	0.502954	0.717713	0.233196	1	0.00209486	-0.129595	-0.218969	0.60444	0.189983	0.451737	-0.30869	-0.504288	-0.203755	-0.45539	-0.404853	-0.573308	-0.436244	-0.409742	-0.692741	27
L-DZ-L1	0.00712476	-0.371595	-0.294799	0.575147	0.06173	0.340246	-0.427771	-0.392763	-0.530485	0.611944	0.400761	0.698422	0.129846	0.0657292	0.0915096	0.698135	-0.0362723	0.251757	-0.337528	-0.336456	-0.450938	0.240581	0.0752151	0.552124	0.189535	-0.090012	0.00209486	1	0.08801	0.594398	-0.579254	-0.31711	-0.563738	0.180324	0.182803	0.4662	-0.100238	0.0555943	0.355769	0.0561494	-0.329159	0.274809	28
L-DZ-D	0.208411	-0.0886811	0.125521	0.503867	0.767456	0.435727	-0.349205	-0.385437	-0.387174	-0.179676	0.345226	-0.099175	0.11731	0.0897358	0.0577814	0.474866	0.658956	0.431835	-0.287465	-0.490873	-0.436451	-0.0127083	0.567646	-0.143717	-0.0976486	-0.0132302	-0.129595	0.08801	1	0.278747	-0.115786	-0.635597	-0.255072	0.0426948	0.469423	0.164263	0.26821	0.268057	-0.0683594	0.149467	0.412329	0.0381482	29
L-DZ-L2	-0.21705	-0.434125	-0.377817	0.647996	0.524868	0.86842	-0.675674	-0.587764	-0.865788	0.0677089	0.683724	0.13003	-0.139353	-0.150359	-0.148151	0.579925	0.160035	0.818321	-0.601178	-0.592183	-0.759868	0.489485	0.284773	0.436365	-0.13019	0.111313	-0.218969	0.594398	0.278747	1	-0.597111	-0.348905	-0.739002	0.575963	0.606202	0.623887	0.0624304	0.092873	0.733306	0.121353	0.0200961	0.696831	30
L-FZ-L1	-0.142098	0.420253	0.421006	-0.559378	-0.221899	-0.465936	0.748779	0.570251	0.809008	-0.137215	-0.477083	-0.184198	-0.104193	0.171395	0.292577	-0.437489	0.074469	-0.317696	0.760809	0.560781	0.729623	0.129463	-0.146226	-0.102971	0.364562	-0.0011504	0.60444	-0.579254	-0.115786	-0.597111	1	0.615585	0.890368	-0.114365	-0.442321	-0.533518	-0.0848924	-0.134444	-0.647014	-0.138897	-0.0068185	-0.690498	31
L-FZ-D	-0.353861	0.113459	0.0729312	-0.34552	-0.450028	-0.262929	0.481943	0.541573	0.566279	-0.180207	-0.248108	-0.217231	-0.285607	0.0750738	0.0924849	-0.259451	-0.255327	-0.174323	0.462431	0.579503	0.631717	0.441409	-0.185439	0.049523	0.104852	-0.109853	0.189983	-0.31711	-0.635597	-0.348905	0.615585	1	0.590703	0.0511489	-0.457592	-0.507419	-0.146028	-0.2009	-0.164043	-0.105029	-0.235757	-0.256835	32
L-FZ-L2	-0.158394	0.246721	0.239571	-0.590896	-0.420438	-0.612047	0.655055	0.475165	0.828818	0.0328889	-0.583097	-0.0634869	-0.1259	-0.0699619	0.148933	-0.529118	-0.231268	-0.493399	0.63906	0.501084	0.686591	-0.0977871	-0.400528	-0.305392	0.38015	-0.191054	0.451737	-0.563738	-0.255072	-0.739002	0.890368	0.590703	1	-0.117306	-0.467141	-0.496623	0.131855	0.0221534	-0.56537	0.0743087	-0.102913	-0.631676	33
L-TA-L1	-0.7965	-0.795174	-0.534089	0.446039	0.400137	0.693238	-0.623186	-0.653404	-0.533657	-0.132846	0.379187	-0.0134437	-0.77356	-0.727413	-0.485058	0.35221	0.0606552	0.766379	-0.569816	-0.665826	-0.625925	0.307658	-0.000425573	0.0851007	-0.164602	-0.168949	-0.30869	0.180324	0.0426948	0.575963	-0.114365	0.0511489	-0.117306	1	0.732424	0.64854	0.450675	0.508444	0.630508	0.517156	0.316027	0.595847	34
L-TA-D	-0.295797	-0.752129	-0.331786	0.664232	0.744821	0.789841	-0.838681	-0.923256	-0.760292	-0.277308	0.705575	-0.0273498	-0.407752	-0.535053	-0.385087	0.535187	0.393727	0.80644	-0.81601	-0.949625	-0.886636	0.110434	0.414434	0.0185646	-0.300894	-0.0308148	-0.504288	0.182803	0.469423	0.606202	-0.442321	-0.457592	-0.467141	0.732424	1	0.73981	0.48387	0.63963	0.574442	0.421007	0.614899	0.645177	35
L-TA-L2	-0.389899	-0.612996	-0.597181	0.376103	0.417604	0.499528	-0.664033	-0.777587	-0.732861	0.229039	0.484455	0.465061	-0.399107	-0.459164	-0.4827	0.33418	0.0669644	0.560143	-0.59638	-0.735573	-0.785987	-0.157779	0.0153407	0.34075	0.0090028	0.042177	-0.203755	0.4662	0.164263	0.623887	-0.533518	-0.507419	-0.496623	0.64854	0.73981	1	0.184558	0.310215	0.636886	0.261142	0.116919	0.596465	36
Rest-L1	-0.247406	-0.651573	-0.0863213	0.446657	0.405346	0.364888	-0.537107	-0.58829	-0.233677	-0.254716	0.212142	-0.13842	-0.362152	-0.743952	-0.105011	0.233826	0.110284	0.364164	-0.588463	-0.611165	-0.489461	-0.101415	0.0883703	-0.446973	-0.457735	-0.724691	-0.45539	-0.100238	0.26821	0.0624304	-0.0848925	-0.146028	0.131855	0.450675	0.48387	0.184558	1	0.88098	0.255512	0.946197	0.57918	0.434153	37
Rest-D	-0.189671	-0.765949	0.0316191	0.565147	0.431775	0.396536	-0.57309	-0.743157	-0.245668	-0.24457	0.34561	-0.00275842	-0.319752	-0.682501	-0.0120053	0.440797	0.285538	0.40703	-0.625857	-0.742977	-0.547239	-0.0243923	0.241423	-0.22243	-0.394625	-0.602529	-0.404853	0.0555943	0.268057	0.092873	-0.134444	-0.2009	0.0221534	0.508444	0.63963	0.310215	0.88098	1	0.179405	0.835856	0.709323	0.368597	38
Rest-L2	-0.458196	-0.618441	-0.765551	0.391304	0.225319	0.658278	-0.754318	-0.600225	-0.800053	0.0742215	0.539881	0.0342455	-0.442727	-0.546461	-0.606099	0.229738	-0.297321	0.608458	-0.720605	-0.559476	-0.719662	0.148301	-0.126849	0.0028171	-0.223707	0.0701383	-0.573308	0.355769	-0.0683594	0.733306	-0.647014	-0.164043	-0.56537	0.630508	0.574442	0.636886	0.255512	0.179405	1	0.278416	0.00737672	0.934797	39
Trans-L1	-0.392874	-0.704157	-0.167522	0.485474	0.342802	0.364226	-0.547587	-0.54683	-0.263627	-0.187376	0.11808	-0.0430167	-0.471085	-0.767689	-0.134142	0.300858	0.0928069	0.377481	-0.586771	-0.578819	-0.491522	-0.111163	0.0322189	-0.304157	-0.516123	-0.843506	-0.436244	0.0561494	0.149467	0.121353	-0.138897	-0.105029	0.0743087	0.517156	0.421007	0.261142	0.946197	0.835856	0.278416	1	0.476703	0.457635	40
Trans-D	-0.062781	-0.367607	0.294853	0.383724	0.64756	0.425353	-0.407291	-0.49249	-0.189489	-0.699652	0.32459	-0.461245	-0.278754	-0.400199	0.00209146	0.251579	0.636547	0.438266	-0.470646	-0.580732	-0.408659	-0.0340994	0.523602	-0.32437	-0.618822	-0.240779	-0.409742	-0.329159	0.412329	0.0200961	-0.0068185	-0.235757	-0.102913	0.316027	0.6149	0.116919	0.57918	0.709323	0.00737672	0.476703	1	0.28055	41
Transt-L2	-0.393655	-0.655878	-0.591162	0.507077	0.391771	0.721797	-0.826252	-0.666565	-0.814558	-0.155273	0.566001	-0.111531	-0.449409	-0.597126	-0.510587	0.303015	-0.0748956	0.672951	-0.829875	-0.658317	-0.788978	0.076488	0.0575442	-0.0696954	-0.511914	-0.116057	-0.692741	0.274809	0.0381482	0.696831	-0.690498	-0.256835	-0.631676	0.595847	0.645177	0.596465	0.434153	0.368597	0.934797	0.457635	0.28055	1	42
